# Supplementary material for: How do cooperative rebates and asset specificity impact operating performance of farmer cooperatives? evidence from China
Source: PLoS One. 2024 Nov 8;19(11):e0313483. doi: 10.1371/journal.pone.0313483 (PMC11548777; doi:10.1371/journal.pone.0313483)
Supplement: S1 File — (XLSX) [file pone.0313483.s001.xlsx]

## Sheet: Sheet1
No.	Operating profit and loss	Profitability of cooperatives in comparison to their peers	Physical asset specificity	Human asset specificity	First rebate	Second rebate	Cooperatives’ age	Number of members	Chairperson’s capital shares	Alliance types	Demonstration level of cooperatives
1	4	4	4	4	1	0	6	100	34.48	0	4
2	5	5	5	4	1	0	10	106	39.68	0	5
3	4	3	4	1	1	0	5	16	60	0	4
4	4	4	5	3	1	0	4	163	60	1	3
5	5	5	4	2	1	0	7	386	100	0	5
6	4	4	3	2	1	0	10	100	95	0	4
7	4	5	2	4	1	0	4	36	30	0	3
8	4	4	4	4	1	1	8	98	55	1	4
9	4	4	4	3	0	1	9	86	50	1	5
10	5	5	4	4	0	1	5	46	100	1	3
11	3	4	4	4	1	0	10	107	40	0	3
12	1	1	4	4	0	0	13	745	0.13	0	2
13	5	4	3	3	1	1	7	55	33.4	0	3
14	4	4	4	4	1	1	4	11	30	1	3
15	4	5	4	3	1	0	8	20	8.33	0	3
16	2	3	2	2	0	0	3	10	30	0	1
17	2	3	2	2	1	1	3	10	35	0	1
18	4	4	3	2	1	1	12	84	75.1	0	5
19	4	4	2	1	1	1	8	51	40	0	3
20	4	4	2	3	1	1	10	53	5	1	2
21	2	4	2	1	1	1	9	118	46.5	0	4
22	1	1	3	4	0	0	10	54	69	1	3
23	3	4	1	1	1	1	7	50	80	1	3
24	3	4	1	1	0	0	10	50	50	0	3
25	2	3	5	5	1	0	6	80	33.33	0	3
26	4	5	3	4	1	1	12	323	0.31	1	5
27	4	5	5	2	1	1	8	77	10	0	3
28	4	5	5	3	1	1	11	142	20	1	4
29	4	5	4	3	1	1	11	123	66.67	0	5
30	3	5	5	1	1	1	4	64	90	1	3
31	4	4	2	2	1	1	10	50	80	0	3
32	4	5	3	3	1	1	5	130	100	1	4
33	5	5	1	1	0	1	6	100	60	1	3
34	3	4	4	1	1	0	8	65	96	1	1
35	3	5	2	2	1	0	2	50	95.5	1	2
36	3	3	2	5	0	0	5	300	20	1	4
37	4	4	2	2	0	0	3	9	16.67	1	1
38	1	1	2	3	0	0	12	60	100	0	3
39	4	4	5	2	1	0	7	191	98	0	4
40	5	5	2	2	1	1	1	5	92	1	2
41	4	4	5	5	0	0	1	51	47	0	2
42	4	4	5	5	1	0	14	120	12.5	1	1
43	3	4	5	5	1	0	4	51	47	1	2
44	1	1	1	4	1	0	13	30	3.33	0	3
45	3	3	2	2	0	0	10	105	70	0	4
46	3	3	4	3	1	0	10	100	20	1	4
47	4	4	4	2	1	0	12	20	40	1	4
48	4	4	2	2	1	0	10	100	30	1	4
49	4	4	2	2	0	0	11	22	70	1	4
50	3	3	3	3	1	1	10	200	10	1	5
51	4	4	2	1	1	0	11	102	17.5	1	4
52	3	5	4	4	1	0	8	800	0.13	1	5
53	1	1	2	2	1	0	10	52	20	1	4
54	2	4	1	1	0	0	4	61	40	1	3
55	4	4	3	2	1	0	10	102	0.98	1	4
56	4	4	5	5	1	1	6	108	20	1	4
57	4	4	4	4	1	0	7	106	20	0	4
58	3	3	2	2	1	0	9	109	16.39	1	5
59	3	3	4	5	1	0	11	18	64	0	4
60	4	4	4	4	1	1	10	104	70	1	5
61	3	2	5	2	1	1	8	111	50	1	4
62	3	4	5	3	1	0	8	150	63.4	0	3
63	5	4	5	3	1	0	10	119	62	1	5
64	4	4	4	1	1	0	12	102	20	1	4
65	5	5	5	4	1	1	12	152	20	1	5
66	1	1	1	1	1	0	11	100	50	0	4
67	2	3	1	1	1	0	12	233	20	0	4
68	4	5	5	4	1	1	10	136	43	1	5
69	3	3	4	3	1	0	5	116	30	0	4
70	2	4	5	4	1	1	6	123	40	1	4
71	5	5	5	5	1	1	10	160	100	1	4
72	5	4	5	3	1	0	6	10	90	1	3
73	4	4	1	1	1	1	11	363	46.25	1	5
74	3	4	5	4	1	1	12	130	51	1	5
75	3	5	5	5	1	0	9	55	96	1	4
76	4	5	5	2	1	0	11	45	100	0	4
77	3	5	4	2	1	0	10	101	50	1	4
78	4	5	5	5	0	0	6	110	80	1	3
79	3	4	4	3	1	0	10	116	20	1	4
80	3	3	4	2	1	0	7	10	20	1	1
81	3	5	4	4	1	0	10	106	34	1	5
82	1	1	5	5	1	0	11	523	0	1	4
83	3	4	2	2	1	0	6	52	20	1	1
84	3	2	4	3	1	0	8	104	100	0	2
85	4	4	3	2	1	1	9	100	50	1	5
86	4	5	3	3	1	1	12	107	5	0	4
87	4	5	5	3	1	1	7	259	1.6	0	4
88	4	5	5	5	1	0	8	120	100	1	4
89	5	5	5	5	0	1	12	85	90	1	5
90	4	5	5	4	1	0	9	240	80	0	4
91	5	5	5	4	1	0	10	116	90	1	4
92	4	4	2	4	1	0	5	105	80	1	4
93	4	3	5	4	1	0	8	103	16.16	0	4
94	2	2	5	4	1	0	5	35	66	1	4
95	5	5	5	3	1	0	3	300	48.89	0	3
96	2	3	1	3	1	0	11	7	14.29	0	3
97	3	4	1	1	1	0	10	56	100	1	3
98	3	3	4	1	1	0	12	120	58.82	1	4
99	4	4	4	1	0	1	12	300	20	1	4
100	2	3	1	2	1	0	9	105	100	1	4
101	4	4	3	3	1	0	6	230	100	1	4
102	4	4	4	1	1	1	10	56	51	1	4
103	4	3	2	2	1	0	5	156	100	1	4
104	4	5	5	4	1	0	10	120	100	1	4
105	4	5	4	2	1	0	10	300	80	0	1
106	3	4	3	2	1	1	5	53	33.33	1	4
107	4	5	2	2	1	0	12	142	60	0	5
108	3	4	1	1	1	1	12	125	100	1	5
109	3	2	5	5	1	0	7	103	100	0	3
110	4	3	4	5	1	0	11	107	35	0	5
111	3	4	1	1	1	0	8	169	23	1	4
112	3	3	1	1	1	0	10	325	30	1	3
113	3	2	5	1	1	0	10	900	12.67	1	5
114	3	4	1	1	1	0	7	130	50	1	4
115	4	4	5	5	1	0	8	6	35	1	5
116	3	4	4	4	1	0	11	107	35	0	2
117	4	4	5	5	1	0	6	36	60	1	3
118	1	1	5	4	0	0	5	90	60	0	3
119	4	4	4	4	1	1	10	100	60	0	5
120	5	5	4	4	1	0	11	218	20	0	5
121	4	5	4	4	1	1	7	102	6.25	1	4
122	3	5	4	4	1	0	8	198	80	0	4
123	3	4	4	4	1	0	4	30	100	1	1
124	5	5	4	3	0	1	11	100	100	1	4
125	2	3	3	3	0	0	9	135	50	0	4
126	3	4	4	3	0	0	14	150	50	0	4
127	4	4	3	2	1	1	11	170	0.59	1	4
128	3	4	4	3	1	0	12	100	60	0	5
129	4	4	2	2	1	1	11	119	100	1	3
130	5	5	2	2	1	1	11	60	50	0	2
131	3	4	4	4	1	1	8	103	6.25	1	4
132	3	5	1	1	1	1	10	100	10	0	4
133	3	4	2	2	1	0	12	20	1.12	0	4
134	5	5	1	1	1	0	6	10	50	0	4
135	3	4	4	4	1	0	9	50	80	1	4
136	5	4	4	4	1	1	8	100	65	0	4
137	5	5	3	3	1	0	11	160	60	1	5
138	3	4	2	2	1	1	8	30	20	0	4
139	5	4	4	4	1	0	3	45	80	1	2
140	3	4	5	5	1	1	5	53	80	1	3
141	5	4	4	4	1	1	7	113	90	1	4
142	4	3	5	5	1	1	10	200	0.3	1	5
143	4	4	4	3	1	1	7	400	0	1	2
144	1	1	3	3	1	0	10	90	100	1	4
145	1	1	2	2	0	0	7	218	100	0	4
146	4	5	3	3	0	0	10	130	80	1	5
147	3	4	3	3	1	1	11	161	51	1	5
148	4	5	4	4	1	0	8	216	12	1	5
149	3	4	2	2	1	1	10	120	16	0	4
150	3	4	4	4	0	1	11	108	57.38	0	5
151	5	5	4	5	1	0	6	103	95	1	3
152	4	4	2	3	1	0	10	59	23.53	0	3
153	3	3	3	4	1	1	8	118	20	0	4
154	2	3	2	2	0	0	6	50	50	0	1
155	3	4	4	4	0	0	6	40	33.33	0	1
156	4	5	3	3	0	0	10	35	55.56	1	3
157	4	5	4	4	1	0	7	101	92.5	1	4
158	4	4	3	2	0	0	8	53	70	0	3
159	4	5	4	4	0	0	5	17	100	1	3
160	4	4	4	4	0	0	8	118	100	1	5
161	4	5	4	4	1	0	8	25	15	0	3
162	5	3	2	2	1	1	2	105	10	1	2
163	4	5	2	2	0	0	12	364	48	1	5
164	4	3	2	2	0	0	10	70	20	0	5
165	3	4	2	2	1	1	9	200	0	1	5
166	3	3	2	2	0	0	12	114	57.75	1	5
167	2	4	4	2	0	0	3	5	80	1	1
168	3	5	3	1	1	0	8	200	50	0	1
169	5	5	2	3	1	0	5	126	25.07	1	1
170	4	5	1	1	1	0	6	106	60	1	4
171	5	5	5	4	1	1	11	1960	2.63	0	5
172	4	4	3	2	1	0	4	566	18.66	1	1
173	3	3	4	2	1	0	7	65	20	1	5
174	1	1	1	1	1	0	3	300	100	0	1
175	5	5	2	1	1	0	3	500	0	1	4
176	5	4	5	5	1	0	1	524	5.26	1	1
177	3	5	5	5	0	0	2	72	13.75	0	1
178	4	5	1	2	1	0	1	179	0	1	1
179	3	3	5	5	1	1	2	30	20	0	1
180	3	4	1	1	1	0	3	1100	40	0	1
181	3	5	4	2	1	0	11	75	60	1	5
182	3	4	4	3	1	0	10	100	95	1	4
183	5	5	3	3	1	0	12	70	55	0	4
184	3	4	5	4	1	0	10	37	40	0	4
185	3	3	5	2	1	0	9	32	80	0	3
186	4	4	4	2	1	1	14	600	33	1	4
187	4	5	5	3	1	0	2	20	30	1	3
188	3	3	4	4	1	0	7	50	14	0	4
189	1	3	4	3	1	0	8	90	15	1	4
190	3	3	2	2	1	0	10	100	50	0	4
191	3	4	3	3	1	0	7	180	20	0	4
192	2	3	4	4	1	0	4	30	98	0	1
193	4	4	4	4	1	1	5	102	80	0	4
194	3	4	4	3	1	1	11	319	60	1	4
195	5	5	5	3	1	0	10	104	7.9	1	5
196	1	1	1	1	0	0	11	53	1.89	0	3
197	3	4	3	3	0	0	12	100	19.2	0	4
198	5	5	4	1	1	0	11	535	99	1	5
199	4	4	5	2	1	0	5	142	0	1	1
200	4	4	4	2	1	0	3	100	51	0	3
201	4	4	3	3	1	0	4	121	100	1	1
202	2	4	2	2	1	1	8	157	10	1	5
203	4	4	4	2	1	1	11	150	90	1	4
204	4	5	1	3	1	0	10	176	100	1	4
205	3	3	2	2	1	0	11	75	51	0	4
206	3	3	4	1	1	0	10	155	100	1	5
207	5	5	4	4	1	0	7	151	79.23	1	4
208	4	5	4	1	1	0	9	167	60	0	4
209	4	5	1	1	1	0	5	60	99	1	3
210	3	4	2	1	1	1	8	103	30	1	5
211	3	2	4	3	1	0	10	110	93	1	4
212	2	3	1	3	0	0	4	110	100	0	1
213	3	5	4	4	1	0	10	152	90	1	5
214	4	5	1	1	1	1	9	155	90	1	5
215	4	4	5	3	1	0	5	150	65	1	3
216	5	4	3	2	1	0	6	265	90	1	5
217	5	5	4	3	1	1	8	869	1.5	1	5
218	4	4	5	4	1	1	6	173	51	1	4
219	5	5	3	3	1	1	8	198	78.45	0	5
220	3	4	4	4	1	1	8	138	35.2	0	5
221	1	1	1	1	0	0	11	105	45	1	4
222	3	3	4	2	0	1	9	106	100	1	4
223	2	3	2	3	1	1	11	50	50	1	4
224	1	1	4	4	0	0	11	100	80	0	4
225	3	4	4	2	1	1	8	55	20	1	3
226	5	5	4	3	1	1	11	51	100	0	5
227	3	4	1	2	1	0	12	32	40	0	4

## Sheet: Sheet2
No.	Operating profit and loss	Profitability of cooperatives in comparison to their peers	Physical asset specificity	Human asset specificity	First rebate	Second rebate	Cooperatives’ age	Number of members	Chairperson’s capital shares	Alliance types	Demonstration level of cooperatives
